# Supplementary material for: An iterative deconvolution model to extract the temporal firing properties of the auditory nerve fibers in human eCAPs
Source: MethodsX. 2021 Jan 22;8:101240. doi: 10.1016/j.mex.2021.101240 (PMC8374234; doi:10.1016/j.mex.2021.101240)
Supplement: Supplementary file 1 [file mmc1.zip]

Archive with 1 entries (1 files):
- Deconvolution_Minimization_Routine.m
