# Supplementary material for: An iterative deconvolution model to extract the temporal firing properties of the auditory nerve fibers in human eCAPs
Source: MethodsX. 2021 Jan 22;8:101240. doi: 10.1016/j.mex.2021.101240 (PMC8374234; doi:10.1016/j.mex.2021.101240)
Supplement: Supplementary file 1 [file mmc1.zip › Deconvolution_Minimization_Routine.m]

function  [Predicted_UR, Predicted_CDLD] = Deconvolution_Minimization_Routine(eCAP,time)
% This function is Deconvolution_Minimization_Routine customized for deriving the temporal firing properties
% of excited auditory nerve fibers in human eCAPs
% input: the baseline-corrected eCAPs and recording time window: eCAP, time
% Author: Yu Dong Leiden University Medical Center

%% asign the initial values and boundary limits for the modeld UR and CDLD parameters 
% Nothe that the below values need to be adjusted for suficiant goodness of fitting

UR_parameters0 = [0.12,0.1,0.05,0.16,-0.14];                                % the inital values of the UR parameters
lb_UR = [0.02,0.04,0,0.08,-0.25];                                           % the lower boundary of UR parameters
ub_UR = [0.25,0.13,0.12,0.25,0.06];                                         % the up boundary of UR parameters

CDLD_parameters0 = [0.08,0.38,0.06,0.05,0.6,0.14];                          % the inital values of the UR parameters
lb_CDLD = [0,0.25,0,0,0.25,0];                                              % the up boundary of CDLD parameters
ub_CDLD = [0.35,1.3,0.3,0.35,1.3,0.3];                                      % the up boundary of CDLD parameters

UR_CDLD0 = [UR_parameters0 CDLD_parameters0];                   
low_boundary = [lb_UR lb_CDLD];
up_boundary = [ub_UR ub_CDLD];

%%%% use the lsqcurvefit function to calculate the UR_CDLD_parameter
fun_sqcurvefit = @manipulated_GMMCDLD_UR_lsq;
xdata = time;                                                               % recording window
ydata = eCAP;                                                               % baseline-corrected eCAP

Predicted_UR_CDLD_parameters = lsqcurvefit(fun_sqcurvefit,UR_CDLD0,xdata,ydata,low_boundary,up_boundary);
% performing fitting error minimization routine and output the predicted values of
% parameters:first five values for UR the last six for CDLD

Predicted_UR = UnitResponse_Model(Predicted_UR_CDLD_parameters(1:5),t);     % output the predicted UR
Predicted_CDLD = CDLD_Model(Predicted_UR_CDLD_parameters(6:11),t);          % output the predicted CDLD
end
%% the predicted eCAPs by the convolution of UR with CDLD
function Predicted_eCAP = manipulated_GMMCDLD_UR_lsq(UR_CDLD0,time)
UR = UnitResponse_Model(UR_CDLD0(1:5),time);
CDLD = CDLD_Model(UR_CDLD0(6:end),time);
Predicted_eCAP = conv(CDLD,UR,'same');                                      % the convolution of UR with CDLD
end
%% the parameterized UR model
function UR = UnitResponse_Model(UR_parameter,time)                         % simulate the UR
[~,tPos] = min(abs(time-UR_parameter(5)));
URN = (UR_parameter(1)/UR_parameter(2)).*(time-UR_parameter(5)).*exp(1/2-(time-UR_parameter(5)).^2/(2*UR_parameter(2).^2));
URP = (UR_parameter(3)/UR_parameter(4)).*(time-UR_parameter(5)).*exp(1/2-(time-UR_parameter(5)).^2/(2*UR_parameter(4).^2));
UR = [URN(1:tPos),URP(tPos+1:end)];
if tPos >= 3
    for i = tPos-2:1:tPos + 3
        UR(i) = mean(UR(i-1:i+1));
    end
end
end
%% the parameterized CDLD model
function Predicted_CDLD = CDLD_Model(CDLD_parameter,time)                   % simulate CDLD using GMM
Predicted_CDLD = CDLD_parameter(1)*normpdf(time,CDLD_parameter(2),CDLD_parameter(3))+CDLD_parameter(4)*normpdf(t_ur,CDLD_parameter(5),CDLD_parameter(6));
end
